# Supplementary material for: Survivors Overcoming and Achieving Resiliency (SOAR): Mindful Eating Practice for Breast Cancer Survivors in a Virtual Teaching Kitchen
Source: Nutrients. 2023 Sep 29;15(19):4205. doi: 10.3390/nu15194205 (PMC10574766; doi:10.3390/nu15194205)
Supplement: Supplementary file 1 [file nutrients-15-04205-s001.zip]

Archive with 1 entries (1 files):
- nutrients-2602486-supplementary.pdf
